# Supplementary material for: Effect of fatigability on sprint time performance and force-velocity profile according to maturity status in young rugby players
Source: PLoS One. 2025 Jan 15;20(1):e0316947. doi: 10.1371/journal.pone.0316947 (PMC11734967; doi:10.1371/journal.pone.0316947)
Supplement: S1 Dataset — (XLSX) [file pone.0316947.s001.xlsx]

## Sheet: Data
ID	Age (years)	Training experience (years)	HRmean_B1 (bpm)	HRmean_B2 (bpm)	HRmean_B3 (bpm)	HRmean_B4 (bpm)	HRmean_B5 (bpm)	HRmean_B6 (bpm)	Height (cm)	Sitting height (cm)	Body Mass (kg)	BMI	Maturity_Offset (years)	Maturation	First session 30m sprint time (s)	95 % criterion score (%)	F0_B1 (N)	F0_B2 (N)	F0_B3 (N)	F0_B4 (N)	F0_B5 (N)	F0_B6 (N)	F0_B7 (N)	V0_B1 (m/s)	V0_B2 (m/s)	V0_B3 (m/s)	V0_B4 (m/s)	V0_B5 (m/s)	V0_B6 (m/s)	V0_B7 (m/s)	Sfv_BM_B1 (N/kg.s/m)	Sfv_BM_B2 (N/kg.s/m)	Sfv_BM_B3 (N/kg.s/m)	Sfv_BM_B4 (N/kg.s/m)	Sfv_BM_B5 (N/kg.s/m)	Sfv_BM_B6 (N/kg.s/m)	Sfv_BM_B7 (N/kg.s/m)	Pmax_B1 (W)	Pmax_B2 (W)	Pmax_B3 (W)	Pmax_B4 (W)	Pmax_B5 (W)	Pmax_B6 (W)	Pmax_B7 (W)	RFmax_B1 (%)	RFmax_B2 (%)	RFmax_B3 (%)	RFmax_B4 (%)	RFmax_B5 (%)
1	15.0575	10	160.545	151.818	160.852	158.306	163.57	163.365	187	98.5	86.2	24.6504	2.66021	POST	4.23	97.6905	611.427	686.1	686.583	632.32	565.382	591.424	589.282	8.54487	8.18252	8.18304	8.1334	8.60806	7.86675	8.09522	-0.830103	-0.972731	-0.973355	-0.901899	-0.761954	-0.87216	-0.844476	1306.14	1403.51	1404.58	1285.73	1216.71	1163.15	1192.59	48.4948	51.0678	51.0678	48.8707	46.4342
2	15.4822	11	179.306	179.978	180.381	181.416	178.961	177.614	175	85.5	74	24.1633	1.04972	POST	4.19	97.8972	491.311	498.236	596.795	553.743	532.864	517.824	500.871	8.80577	7.90901	7.3983	7.33924	7.02137	6.23001	6.30471	-0.753976	-0.851297	-1.09009	-1.01959	-1.02556	-1.12321	-1.07357	1081.59	985.137	1103.82	1016.01	935.359	806.512	789.462	46.981	46.3192	50.1326	48.1938	46.712
3	14.9233	9	179.955	181.932	173.678	174.102	170.719	163.258	172.5	87	84.8	28.4982	1.14735	POST	4.73	97.3251	509.073	528.455	511.456	429.97	555.471	516.843	494.925	7.69869	7.28375	7.25854	7.27029	6.88813	6.7408	6.93291	-0.779771	-0.855573	-0.830927	-0.697414	-0.950963	-0.904173	-0.841838	979.797	962.283	928.106	781.501	956.539	870.983	857.818	43.0605	43.5041	42.6391	38.2472	44.1738
4	14.8986	8	165.15	170.479	171.757	173.923	174.104	173.238	182.5	92	83.8	25.1604	1.71463	POST	4.52	94.1667	551.647	561.306	553.376	498.765	538.303	466.87	494.136	7.54373	7.72851	7.43534	7.67836	7.6844	7.90824	7.28428	-0.872632	-0.866682	-0.888129	-0.775146	-0.835936	-0.704486	-0.809497	1040.37	1084.51	1028.63	957.425	1034.13	923.029	899.856	45.2616	45.9568	45.1892	42.8117	44.8081
5	15.4082	7	170.177	172.921	170.791	163.5	168.206	164.458	197.5	96	92.4	23.6885	2.54077	POST	4.49	96.9762	537.55	572.216	542.703	571.773	565.399	543.79	542.943	8.19016	8.12943	7.95629	8.15792	8.1128	7.7963	8.02475	-0.710321	-0.761777	-0.738209	-0.758528	-0.754245	-0.754868	-0.732236	1100.66	1162.95	1079.47	1166.12	1146.74	1059.89	1089.25	42.7559	44.3662	42.7668	44.3761	44.0257
6	15.6027	7	157.614	155.325	161.818	159.291	159.436	164.171	177.5	93	73.1	23.2017	2.10986	POST	4.34	97.5281	474.346	460.679	548.405	457.336	456.329	399.978	436.949	8.54954	8.09249	7.7479	7.94016	7.06397	8.14297	7.60551	-0.758988	-0.778751	-0.968278	-0.787932	-0.883715	-0.671949	-0.785933	1013.86	932.01	1062.25	907.831	805.874	814.253	830.805	46.0871	44.7927	48.9033	44.3761	43.2414
7	15.4767	11	150.34	127.974	131.563	125.718	124.961	123.868	176	90.5	62	20.0155	1.56954	POST	4.42	94.8498	397.929	329.571	414.215	351.72	368.309	335.627	358.798	7.93465	7.84327	7.82659	7.10424	7.95483	6.6192	6.54255	-0.808883	-0.677736	-0.853613	-0.798524	-0.746775	-0.817824	-0.884528	789.357	646.229	810.473	624.676	732.459	555.396	586.863	45.0966	40.0348	46.0155	40.8913	43.0751
8	15.5178	11	157.752	155.983	149.39	145.263	146.317	148.039	170.5	91	65.5	22.5316	1.73837	POST	4.34	99.5413	454.165	420.777	524.443	451.258	443.479	428.004	446.066	8.77374	8.58592	6.93157	8.34658	8.63926	8.35672	8.18778	-0.790292	-0.74821	-1.15512	-0.82542	-0.78371	-0.781935	-0.831747	996.182	903.189	908.803	941.615	957.833	894.177	913.071	48.1374	45.8464	49.0779	47.4756	47.3373
9	14.8301	10	167.787	172.805	176.741	176.079	175.58	175.83	171.5	85.5	68.8	23.3916	0.698341	POST	4.36	96.4602	466.862	496.561	475.386	459.423	467.928	426.543	495.779	8.56636	7.80778	8.05926	7.94977	7.48866	7.5612	8.1	-0.792144	-0.924394	-0.857359	-0.839981	-0.908211	-0.819943	-0.889641	999.827	969.261	957.815	913.076	876.038	806.293	1003.95	47.3221	48.0003	47.201	46.1605	46.0208
10	15.0904	8	164.77	156.139	152.617	151.062	151.578	145.259	170.5	87.5	68	23.3916	1.08373	POST	3.97	88.6161	424.115	506.68	447.155	456.997	446.609	443.894	400.083	8.42151	8.08976	8.77482	6.99372	6.73608	6.3009	7.06659	-0.740601	-0.921062	-0.749396	-0.960941	-0.975015	-1.03602	-0.832591	892.921	1024.73	980.927	799.027	752.099	699.232	706.806	44.8684	49.2162	46.6819	44.9681	43.9851
11	14.8301	11	163.904	166.514	167.607	160.293	156.657	152.669	184.5	89.5	80.9	23.766	1.3011	POST	4.46	98.2379	532.74	507.834	507.608	555.038	546.126	501.139	533.628	8.16403	8.02762	7.50334	7.0273	6.99501	7.42036	7.17138	-0.806608	-0.781963	-0.836229	-0.976306	-0.965064	-0.834804	-0.919786	1087.33	1019.17	952.189	975.105	955.04	929.658	956.712	46.0543	44.6161	43.9649	45.5351	45.0844
12	15.3123	11	172.199	173.116	173.195	178.683	178.044	176.523	172	85	64	21.6333	0.790192	POST	4.38	95.0108	414.929	449.458	531.89	488.829	497.59	507.294	472.463	7.80127	6.84468	7.26395	7.44127	7.33125	6.97815	7.03295	-0.831053	-1.02602	-1.14411	-1.02643	-1.06051	-1.1359	-1.04966	809.244	769.099	965.906	909.377	911.988	884.994	830.702	45.1979	45.7957	50.6044	48.8705	49.1203
13	15.6055	11	162.129	172.298	175.506	173.552	173.364	176.765	175.5	88	64.3	20.8765	1.32368	POST	4.58	99.1342	511.886	503.157	512.759	509.481	501.788	475.785	412.956	7.88465	7.30745	7.00937	7.53237	7.64869	6.99254	7.44139	-1.00967	-1.07084	-1.13769	-1.05193	-1.02029	-1.05819	-0.863056	1009.01	919.199	898.53	959.4	959.505	831.736	768.241	50.6203	49.2336	49.1354	49.9303	49.7425
14	15.5616	10	166.29	168.45	164.987	164.86	163.909	164.155	184	94	73.1	21.5914	2.18727	POST	4.22	95.9091	469.814	643.596	449.46	505.31	490.649	462.369	461.718	8.581	7.00296	7.31124	7.08531	6.89175	7.59142	7.00464	-0.748981	-1.25723	-0.840974	-0.975623	-0.973922	-0.833197	-0.901724	1007.87	1126.77	821.528	895.07	845.357	877.509	808.542	45.8482	51.408	43.1974	45.8136	44.7747
15	15.2411	8	177.46	176.926	181.054	178.819	176.955	176.28	182	92.5	73.8	22.2799	1.83304	POST	4.16	96.2963	598.06	629.927	684.025	563.402	654.603	579.761	531.747	8.42282	7.55907	7.56725	8.07008	7.67506	7.85606	7.96437	-0.962124	-1.12919	-1.22484	-0.945984	-1.15569	-0.999972	-0.904684	1259.34	1190.42	1294.05	1136.67	1256.03	1138.66	1058.76	51.8775	51.7951	53.7564	49.8216	52.9291
16	13.7342	9	166.871	174.729	168.433	170.502	171.833	164.132	179	89.5	83.4	26.0292	0.825065	POST	5.47	100.367	411.487	351.632	436.12	369.672	321.404	282.342	398.488	7.2688	6.77802	5.68702	6.78759	5.94291	5.71814	6.88271	-0.678777	-0.622042	-0.919508	-0.653033	-0.648465	-0.592044	-0.694208	747.754	595.842	620.056	627.295	477.519	403.617	685.668	37.5693	33.2821	36.9101	34.4753	30.4547
17	13.6493	5	169.451	179.509	178.204	176.623	173.987	171.986	183	89	82.5	24.635	0.689955	POST	4.81	97.1717	590.059	590.019	597.147	611.189	574.587	461.443	442.232	6.89851	6.16533	5.43306	6.04645	5.79182	6.06605	5.75294	-1.03678	-1.15999	-1.33224	-1.22524	-1.2025	-0.922058	-0.931766	1017.63	909.415	811.083	923.882	831.976	699.783	636.033	46.337	44.8999	43.3606	45.4109	43.4719
18	12.937	6	176.811	182.789	185.287	183.834	183.375	176.758	165	78	55.6	20.4224	-1.21889	PRE	4.78	92.8155	314.963	381.254	332.137	279.928	316.129	332.149	315.611	7.22569	6.77875	5.66385	6.45043	4.85451	5.36984	4.52847	-0.783981	-1.01156	-1.05471	-0.780518	-1.17124	-1.11249	-1.25351	568.957	646.106	470.294	451.414	383.663	445.897	357.309	41.0065	45.1023	39.8296	37.1479	36.9876
19	13.0575	6	177.918	169.014	170.05	162.632	170.578	175.317	164	80.5	51.2	19.0363	-0.93174	PRE	4.96	98.2178	319.99	362.855	349.467	351.434	389.139	295.635	308.075	6.95028	6.33657	6.19685	5.96792	6.04468	6.67436	6.98247	-0.899215	-1.11843	-1.10145	-1.15014	-1.25736	-0.865118	-0.861742	556.005	574.815	541.399	524.332	588.055	493.293	537.782	43.1104	45.0452	43.903	43.5461	45.9511
20	13.5726	2	174.079	180.541	177.735	178.374	174.431	181.615	154	78	47.9	20.1973	-0.997701	PRE	4.82	97.9675	316.82	333.805	314.253	274.001	327.604	295.785	210.518	7.13815	6.94817	6.80615	6.7109	6.09386	6.67703	7.28252	-0.926598	-1.00297	-0.963922	-0.852385	-1.12233	-0.924821	-0.603494	565.377	579.833	534.713	459.699	499.094	493.741	383.276	44.802	45.787	44.0791	40.5837	43.7362
21	12.6	7	163.93	178.004	172.707	167.098	163.107	167.702	162.5	81	45	17.0414	-1.16168	PRE	5.17	96.8165	248.04	291.422	298.906	312.79	262.966	258.001	254.624	6.74571	6.67955	5.72291	6.00657	6.10746	6.44503	5.98012	-0.817114	-0.969535	-1.16066	-1.15721	-0.956811	-0.889578	-0.946189	418.302	486.643	427.654	469.699	401.514	415.706	380.671	39.7269	43.5534	42.2776	43.9066	40.154
22	12.7041	8	175.624	179.503	163.73	165.831	168.942	166.343	154	73.5	44.6	18.8059	-1.93435	PRE	5.38	94.8854	236.792	306.725	337.33	226.511	243.881	278.913	225.561	5.93131	5.21846	5.07031	5.34152	5.33698	5.24464	5.25991	-0.895121	-1.31787	-1.49171	-0.9508	-1.02458	-1.19239	-0.961502	351.122	400.159	427.591	302.478	325.397	365.699	296.607	37.6586	41.7327	43.0965	35.676	37.2544
23	11.9014	5	180.003	185.497	182.348	182.182	180.395	179.786	136	69	30.2	16.3279	-2.87813	PRE	4.99	100.808	217.038	239.02	232.129	243.851	226.772	211.73	256.146	6.99851	6.50448	6.53446	6.60025	6.52451	6.52709	6.50075	-1.02689	-1.21679	-1.17628	-1.22337	-1.15089	-1.07413	-1.30472	379.735	388.676	379.209	402.369	369.895	345.496	416.286	46.6168	47.8978	47.3045	48.559	46.7502
24	12.0575	5	168.921	179.99	172.262	160.6	171.09	173.979	144	72	38.2	18.4221	-2.40637	PRE	5.16	97.7273	230.356	227.745	226.079	250.481	208.422	225.169	237.672	6.89953	6.70662	6.50705	6.39681	6.7496	6.65092	6.3557	-0.874011	-0.888959	-0.909521	-1.02506	-0.808354	-0.886263	-0.978929	397.338	381.85	367.777	400.57	351.691	374.395	377.644	42.1488	41.583	41.0999	43.355	39.47
25	12.1123	9							167	82	57.3	20.5457	-1.11029	PRE	4.72	93.837	397.023	372.981	379.794	428.576	386.074	242.038	323.584	6.86655	6.2432	5.90232	5.33931	5.39685	6.35263	5.42625	-1.00907	-1.04262	-1.12298	-1.40084	-1.24846	-0.664928	-1.04072	681.546	582.149	560.416	572.075	520.896	384.394	438.962	45.5085	42.9041	42.6306	43.7337	41.7984
26	12.7945	5	167.048	168.891	165.236	164.438	162.387	159.947	158	77.5	57.2	22.913	-1.27679	PRE	4.88	94.5736	428.822	423.375	417.951	408.513	347.999	366.481	371.819	6.56062	6.32151	5.94896	5.7048	5.32779	5.70805	5.46863	-1.14271	-1.17087	-1.22825	-1.2519	-1.14192	-1.12245	-1.18866	703.335	669.093	621.593	582.621	463.516	522.974	508.335	46.8008	46.0059	44.8763	43.793	39.5033
27	11.8603	7	189.467	187.747	192.479	189.989	175.018	182.504	161	78	48.3	18.6335	-1.75996	PRE	5.29	101.147	282.286	306.203	313.298	307.601	359.005	280.19	230.586	6.95378	5.55121	5.80215	5.92114	5.26503	5.60543	5.86117	-0.840469	-1.14202	-1.11795	-1.07556	-1.41173	-1.0349	-0.814518	490.739	424.949	454.451	455.338	472.544	392.647	337.876	41.4473	40.8803	41.9306	41.7733	43.3889
28	12.3123	8	178.382	186.88	183.361	181.6	182.088	184.392	153.5	79	36.8	15.6182	-1.60359	PRE	4.84	95.8416	256.243	278.02	260.811	256.745	244.985	223.196	222.867	6.88464	6.27233	6.42677	6.49489	6.18637	6.606	6.67573	-1.0114	-1.20448	-1.10277	-1.07419	-1.07611	-0.918123	-0.907191	441.035	435.958	419.043	416.883	378.892	368.608	371.949	45.6549	46.3445	45.2234	44.9918	43.3054
29	12.6932	8	175.741	178.966	173.407	171.027	169.497	171.914	155.5	77.5	38.1	15.7567	-1.58723	PRE	4.57	93.2653	259.75	271.822	250.845	263.503	250.887	225.212	256.628	7.47643	6.82832	6.7698	6.903	6.96334	7.33419	6.86921	-0.911876	-1.04483	-0.972534	-1.0019	-0.945662	-0.805964	-0.980556	485.5	464.022	424.542	454.741	436.754	412.938	440.709	46.0604	46.1373	44.0997	45.519	44.4165
30	12.5205	6							148	74	50	22.8269	-1.83768	PRE	5.43	99.0876	298.053	295.742	248.116	220.983	191.86	314.29	243.989	6.20571	5.52442	5.897	6.05774	5.03032	5.8645	5.18609	-0.960576	-1.07067	-0.841501	-0.72959	-0.762814	-1.07184	-0.940936	462.407	408.45	365.786	334.665	241.279	460.789	316.337	40.7887	39.328	36.055	33.6307	29.3253
31	11.9836	8	180.562	183.948	178.154	176.81	175.772	175.809	158	79	57.3	22.9531	-1.46023	PRE	5.35	97.6277	327.452	352.746	291.664	256.723	257.821	247.363	314.661	6.18787	5.77097	5.31221	5.1929	6.01454	6.35107	6.14152	-0.923532	-1.06674	-0.958195	-0.862781	-0.748102	-0.679727	-0.894154	506.557	508.922	387.345	333.284	387.668	392.755	483.125	39.7719	40.715	35.6674	32.7556	33.9873
32	11.8329	7	181.715	185.189	181.23	183.175	187.987	183.224	147	71.5	35.2	16.2895	-2.60899	PRE	4.95	97.8261	237.128	255.426	243.461	246.814	241.118	240.76	203.426	7.07196	6.29283	6.67341	6.80274	6.85954	7.14128	7.15719	-0.952579	-1.15312	-1.03643	-1.03073	-0.998602	-0.95778	-0.80746	419.241	401.838	406.179	419.753	413.49	429.834	363.989	45.1472	45.487	45.1188	45.6778	45.2116
[truncated: 36 more columns]

## Sheet: Data %
Maturation	F0_B1 (%)	F0_B2 (%)	F0_B3 (%)	F0_B4 (%)	F0_B5 (%)	F0_B6 (%)	F0_B7 (%)	V0_B1 (%)	V0_B2 (%)	V0_B3 (%)	V0_B4 (%)	V0_B5 (%)	V0_B6 (%)	V0_B7 (%)	SFV_BM_B1 (%)	SFV_BM_B2 (%)	SFV_BM_B3 (%)	SFV_BM_B4 (%)	SFV_BM_B5 (%)	SFV_BM_B6 (%)	SFV_BM_B7 (%)	Pmax_B1 (%)	Pmax_B2 (%)	Pmax_B3 (%)	Pmax_B4 (%)	Pmax_B5 (%)	Pmax_B6 (%)	Pmax_B7 (%)	RFmax_B1 (%)	RFmax_B2 (%)	RFmax_B3 (%)	RFmax_B4 (%)	RFmax_B5 (%)	RFmax_B6 (%)	RFmax_B7 (%)	DRF_B1 (%)	DRF_B2 (%)	DRF_B3 (%)	DRF_B4 (%)	DRF_B5 (%)	DRF_B6 (%)	DRF_B7 (%)	30m sprint time_B1 (%)	30m sprint time_B2 (%)	30m sprint time_B3 (%)	30m sprint time_B4 (%)	30m sprint time_B5 (%)	30m sprint time_B6 (%)	30m sprint time_B7 (%)
POST	100	112.213	112.292	103.417	92.4693	96.7285	96.3781	100	95.7595	95.7656	95.1846	100.74	92.064	94.7377	100	117.182	117.257	108.649	91.7904	105.067	101.732	100	107.454	107.537	98.4372	93.1531	89.0522	91.3065	100	105.306	105.306	100.775	95.7508	96.4242	96.8353	100	116.062	116.246	108.522	92.2833	105.776	102.401	100	127.252	101.386	103.695	101.155	106.467	104.157
POST	100	101.409	121.47	112.707	108.458	105.396	101.946	100	89.8162	84.0165	83.3458	79.7361	70.7491	71.5975	100	112.908	144.579	135.228	136.021	148.972	142.387	100	91.0821	102.055	93.9368	86.4798	74.567	72.9907	100	98.5913	106.708	102.581	99.4273	94.8078	93.5015	100	113.095	143.546	135.518	137.431	152.32	145.858	100	110.28	114.252	111.682	117.991	126.636	124.299
POST	100	103.807	100.468	84.4614	109.114	101.526	97.221	100	94.6103	94.2829	94.4355	89.4716	87.5578	90.0531	100	109.721	106.56	89.4382	121.954	115.954	107.96	100	98.2124	94.7243	79.7615	97.6262	88.8942	87.5505	100	101.03	99.0213	88.822	102.585	97.9452	96.0995	100	109.762	106.916	90.7571	122.112	116.854	108.991	100	101.852	102.263	105.556	104.115	106.79	106.79
POST	100	101.751	100.313	90.4138	97.5811	84.632	89.5746	100	102.449	98.5632	101.785	101.865	104.832	96.5608	100	99.3182	101.776	88.8285	95.7947	80.7311	92.765	100	104.243	98.8721	92.0274	99.4007	88.7213	86.4939	100	101.536	99.8399	94.5872	98.998	91.3012	93.006	100	98.8648	101.573	89.2408	95.5889	81.2858	93.5851	100	96.6667	100	98.75	98.5417	98.5417	102.083
POST	100	106.449	100.959	106.366	105.181	101.161	101.003	100	99.2585	97.1445	99.6064	99.0554	95.1911	97.9804	100	107.244	103.926	106.787	106.184	106.271	103.085	100	105.659	98.0757	105.948	104.187	96.296	98.9634	100	103.766	100.026	103.789	102.97	99.7584	100.228	100	106.778	103.952	106.272	105.727	106.805	103.176	100	98.9201	101.512	99.1361	99.784	101.512	100.864
POST	100	97.1189	115.613	96.4142	96.2019	84.3222	92.1163	100	94.6541	90.6236	92.8724	82.624	95.2446	88.9581	100	102.604	127.575	103.814	116.433	88.5322	103.55	100	91.927	104.773	89.5422	79.4858	80.3123	81.9449	100	97.1915	106.111	96.2874	93.8254	89.1303	92.9579	100	103.001	126.446	104.42	118.235	89.9039	105.136	100	104.045	102.247	102.472	113.708	106.067	106.966
POST	100	82.8217	104.093	88.3877	92.5565	84.3435	90.1664	100	98.8483	98.6381	89.5343	100.254	83.4214	82.4554	100	83.7867	105.53	98.7193	92.3218	101.105	109.352	100	81.8678	102.675	79.1373	92.7918	70.3606	74.347	100	88.7755	102.038	90.6747	95.5173	86.7278	90.0673	100	85.0326	105.252	100.357	92.932	103.821	111.747	100	103.863	101.717	110.515	100.858	114.807	116.738
POST	100	92.6484	115.474	99.3599	97.6471	94.2397	98.2166	100	97.8593	79.0036	95.1313	98.4672	95.2469	93.3214	100	94.6751	146.163	104.445	99.1671	98.9425	105.246	100	90.665	91.2286	94.5223	96.1504	89.7604	91.657	100	95.2407	101.954	98.6251	98.3378	95.6909	97.5827	100	95.4471	147.086	104.969	99.4096	99.8912	105.976	100	101.606	101.606	103.211	100.688	102.982	106.422
POST	100	106.362	101.826	98.4066	100.228	91.3638	106.194	100	91.1447	94.0804	92.8022	87.4194	88.2662	94.5559	100	116.695	108.233	106.039	114.652	103.509	112.308	100	96.9429	95.7981	91.3235	87.619	80.6433	100.413	100	101.433	99.744	97.5452	97.2501	92.4181	102.196	100	116.801	108.521	106.693	115.893	105.287	112.152	100	102.434	98.6726	101.549	103.761	106.858	98.8938
POST	100	119.468	105.433	107.753	105.304	104.664	94.3337	100	96.0606	104.195	83.0459	79.9866	74.8191	83.9112	100	124.367	101.188	129.751	131.652	139.889	112.421	100	114.761	109.856	89.4846	84.229	78.3083	79.1566	100	109.69	104.042	100.222	98.0312	96.0089	93.0552	100	122.309	100.533	130.675	133.063	142.575	114.009	100	100.67	110.714	114.286	122.768	122.991	121.875
POST	100	95.3249	95.2825	104.186	102.513	94.0682	100.167	100	98.3291	91.9073	86.0764	85.6809	90.8909	87.8412	100	96.9447	103.672	121.039	119.645	103.496	114.031	100	93.7321	87.5716	89.6791	87.8338	85.4995	87.9876	100	96.8771	95.4632	98.8726	97.8939	94.5201	97.2353	100	97.2091	104.208	121.642	120.513	104.426	114.867	100	102.203	106.608	110.132	109.692	107.489	108.811
POST	100	108.322	128.188	117.81	119.922	122.26	113.866	100	87.738	93.1124	95.3853	93.9751	89.4489	90.1514	100	123.46	137.67	123.51	127.61	136.682	126.305	100	95.0392	119.359	112.374	112.696	109.361	102.652	100	101.323	111.962	108.126	108.678	108.266	104.726	100	124.052	135.486	122.327	126.224	135.78	125.85	100	108.677	101.735	100.651	101.518	105.857	106.941
POST	100	98.2948	100.171	99.5302	98.0273	92.9475	80.6735	100	92.6795	88.8989	95.5321	97.0073	88.6854	94.3781	100	106.059	112.679	104.185	101.052	104.806	85.479	100	91.0991	89.0507	95.0833	95.0937	82.4309	76.1381	100	97.2606	97.0667	98.6369	98.2659	93.4741	87.8655	100	106.754	113.869	104.716	101.357	106.571	87.2821	100	106.494	109.74	104.545	106.71	112.771	110.173
POST	100	136.989	95.6676	107.555	104.435	98.4152	98.2767	100	81.61	85.2027	82.5697	80.314	88.4678	81.6296	100	167.859	112.282	130.26	130.033	111.244	120.393	100	111.797	81.5114	88.8082	83.8757	87.0658	80.2229	100	112.127	94.2183	99.9246	97.6585	96.5965	94.7626	100	166.507	114.473	131.896	132.32	112.785	122.757	100	114.318	115.682	114.545	115.455	113.409	120
POST	100	105.328	114.374	94.2048	109.454	96.9403	88.9119	100	89.7452	89.8422	95.8121	91.1222	93.2712	94.5571	100	117.364	127.305	98.3225	120.118	103.934	94.0298	100	94.5271	102.756	90.2596	99.7373	90.4173	84.0725	100	99.8412	103.622	96.0369	102.027	96.8435	92.8544	100	117.819	126.721	98.8836	119.826	104.689	95.3683	100	106.713	108.102	104.398	104.861	103.241	104.63
POST	100	85.454	105.987	89.8381	78.108	68.615	96.841	100	93.2481	78.2388	93.3797	81.7591	78.6669	94.6883	100	91.6416	135.465	96.2073	95.5344	87.2222	102.273	100	79.6842	82.9225	83.8906	63.8604	53.9773	91.6971	100	88.5884	98.2453	91.7644	81.0626	73.2213	96.8271	100	92.7744	136.522	97.121	97.5409	89.6032	102.606	100	108.807	116.697	111.193	119.45	122.018	121.284
POST	100	99.9932	101.201	103.581	97.3778	78.2029	74.9471	100	89.3719	78.757	87.6487	83.9576	87.9327	83.3939	100	111.884	128.498	118.178	115.985	88.9349	89.8712	100	89.3658	79.703	90.7875	81.7561	68.7659	62.5013	100	96.8986	93.5766	98.0015	93.8167	84.3231	81.1027	100	112.811	130.606	118.906	117.403	91.1529	92.5613	100	107.677	123.232	110.303	115.152	112.929	116.97
PRE	100	121.047	105.453	88.8764	100.37	105.456	100.206	100	93.8145	78.3848	89.2708	67.184	74.3159	62.6718	100	129.028	134.532	99.5583	149.396	141.903	159.89	100	113.56	82.6589	79.3407	67.4327	78.3709	62.8007	100	109.988	97.1299	90.5903	90.1995	95.6226	88.0362	100	127.83	136.175	101.197	152.83	144.356	164.436	100	101.359	119.223	106.602	135.34	120.583	138.252
PRE	100	113.396	109.212	109.826	121.61	92.3887	96.2766	100	91.17	89.1596	85.8659	86.9703	96.03	100.463	100	124.378	122.491	127.905	139.829	96.2082	95.8327	100	103.383	97.373	94.3035	105.764	88.7209	96.7225	100	104.488	101.838	101.011	106.589	94.545	97.9098	100	123.69	122.615	128.31	138.595	96.856	95.8169	100	107.129	107.723	111.089	112.079	106.139	103.168
PRE	100	105.361	99.1896	86.4848	103.404	93.3606	66.4473	100	97.3385	95.349	94.0146	85.3704	93.5401	102.022	100	108.242	104.028	91.9908	121.124	99.8081	65.1301	100	102.557	94.5763	81.3083	88.2764	87.3295	67.7912	100	102.199	98.3865	90.5847	97.6211	94.6388	77.5224	100	108.023	104.42	93.283	122.122	100.827	66.8025	100	103.659	106.504	107.724	114.431	105.691	106.504
PRE	100	117.49	120.507	126.104	106.017	104.016	102.654	100	99.0193	84.8379	89.0429	90.5385	95.5427	88.6507	100	118.654	142.044	141.622	117.096	108.868	115.796	100	116.338	102.236	112.287	95.9866	99.3794	91.0039	100	109.632	106.421	110.521	101.075	101.317	98.6609	100	117.242	141.547	140.228	117.113	108.75	116.339	100	99.0637	109.925	107.678	107.678	101.498	107.116
PRE	100	129.534	142.458	95.6581	102.994	117.788	95.2568	100	87.9816	85.4838	90.0564	89.9799	88.423	88.6804	100	147.228	166.649	106.22	114.463	133.21	107.416	100	113.966	121.779	86.1462	92.6735	104.152	84.4742	100	110.818	114.44	94.7354	98.9268	105.891	94.1031	100	146.084	164.487	106.897	114.84	132.829	108.2	100	109.524	112.522	109.171	108.642	109.877	113.404
PRE	100	110.128	106.953	112.354	104.485	97.5547	118.019	100	92.9409	93.3693	94.3094	93.2271	93.264	92.8876	100	118.493	114.549	119.133	112.076	104.601	127.056	100	102.354	99.8614	105.96	97.4086	90.9834	109.625	100	102.748	101.475	104.166	100.286	96.8892	105.998	100	117.994	114.546	118.462	112.154	105.324	126.076	100	108.283	104.848	104.646	107.071	107.071	106.263
PRE	100	98.8665	98.1432	108.737	90.478	97.748	103.176	100	97.204	94.3114	92.7137	97.827	96.3967	92.1179	100	101.71	104.063	117.282	92.4878	101.402	112.004	100	96.1022	92.5603	100.814	88.5119	94.2259	95.0435	100	98.6575	97.5113	102.862	93.6442	97.7961	99.7428	100	101.763	104.246	116.944	92.9182	101.406	111.678	100	103.409	106.439	106.629	104.924	106.439	108.712
PRE	100	93.9444	95.6603	107.947	97.2421	60.963	81.5026	100	90.9219	85.9576	77.7583	78.5962	92.5156	79.0244	100	103.324	111.288	138.824	123.724	65.8949	103.136	100	85.416	82.2273	83.9379	76.4287	56.4003	64.4069	100	94.277	93.676	96.1	91.8473	72.3572	83.7769	100	104.464	112.887	140.805	126.031	68.2855	106.074	100	108.748	111.73	119.284	121.074	120.278	121.272
PRE	100	98.7297	97.4647	95.2639	81.1521	85.4623	86.707	100	96.3555	90.6768	86.9552	81.2087	87.0048	83.3554	100	102.464	107.486	109.555	99.9303	98.2271	104.021	100	95.1314	88.3779	82.8369	65.9026	74.3563	72.275	100	98.3015	95.888	93.5733	84.4073	88.5991	88.0962	100	102.849	108.469	110.89	102.665	100.351	106.445	100	104.651	109.109	112.016	118.411	110.465	113.178
PRE	100	108.472	110.986	108.968	127.178	99.2574	81.685	100	79.8301	83.4388	85.15	75.7147	80.6099	84.2876	100	135.879	133.015	127.972	167.97	123.133	96.9123	100	86.5937	92.6053	92.7862	96.2923	80.0113	68.8504	100	98.6321	101.166	100.787	104.685	94.2465	84.7571	100	136.446	132.886	128.49	168.559	124.488	99.0766	100	121.989	120.459	112.62	121.224	116.061	113.384
PRE	100	108.499	101.783	100.196	95.6065	87.1034	86.9747	100	91.1061	93.3493	94.3388	89.8575	95.9526	96.9655	100	119.09	109.034	106.209	106.398	90.7775	89.6966	100	98.8489	95.0134	94.5237	85.9096	83.578	84.3355	100	101.511	99.0548	98.5474	94.8537	91.6616	91.822	100	119.082	109.353	106.567	107.4	91.7384	90.6559	100	105.347	105.941	105.149	108.713	107.327	104.752
PRE	100	104.648	96.5718	101.445	96.5881	86.7036	98.7983	100	91.3313	90.5485	92.3301	93.1372	98.0974	91.8782	100	114.58	106.652	109.872	103.705	88.3852	107.532	100	95.576	87.4443	93.6644	89.9595	85.054	90.7741	100	100.167	95.7431	98.8246	96.4308	91.6803	97.3047	100	114.77	107.758	110.428	104.555	89.5277	108.359	100	106.735	107.755	105.306	105.714	104.082	106.122
PRE	100	99.2247	83.2458	74.1424	64.3712	105.448	81.861	100	89.0216	95.0254	97.6157	81.0595	94.5017	83.5696	100	111.461	87.6038	75.9534	79.4122	111.583	97.9554	100	88.3314	79.1047	72.3746	52.179	99.6501	68.4109	100	96.4188	88.3945	82.4509	71.8956	101.424	84.6917	100	111.921	88.4992	77.1099	81.7621	111.579	99.8695	100	112.774	110.766	111.131	127.007	103.285	119.161
PRE	100	107.725	89.0709	78.4003	78.7354	75.5419	96.0938	100	93.2627	85.8487	83.9207	97.1989	102.637	99.2511	100	115.507	103.753	93.4218	81.0044	73.6007	96.8189	100	100.467	76.4662	65.794	76.5299	77.5342	95.3741	100	102.371	89.68	82.3587	85.4557	84.0402	97.4698	100	115.292	104.896	95.3356	82.0401	74.5863	97.0326	100	107.299	115.876	116.423	105.657	102.372	103.285
PRE	100	107.716	102.671	104.085	101.683	101.532	85.7872	100	88.9829	94.3643	96.1931	96.9963	100.98	101.205	100	121.053	108.802	108.204	104.831	100.546	84.7656	100	95.8491	96.8844	100.122	98.6283	102.527	86.8211	100	100.753	99.9371	101.175	100.143	101.088	91.7797	100	121.945	109.373	108.509	105.156	100.709	85.9954	100	107.115	103.36	102.174	100.593	99.0119	99.0119
